# Supplementary material for: ABA-independent PP2C-binding in PYLs traces to bacterial origins and persists in land plants
Source: Nat Commun. 2025 Dec 16;16:11261. doi: 10.1038/s41467-025-66141-9 (PMC12717121; doi:10.1038/s41467-025-66141-9)
Supplement: Supplementary file 6 — Source Data [file 41467_2025_66141_MOESM6_ESM.zip]

Archive with 11 entries (10 files):
- Source Data/
- Source Data/Figure 1.xlsx
- Source Data/Figure 2.xlsx
- Source Data/Figure 3.xlsx
- Source Data/Figure 4.xlsx
- Source Data/Figure 5.xlsx
- Source Data/Supplemental figure 1.xlsx
- Source Data/Supplemental figure 2.xlsx
- Source Data/Supplemental figure 3.xlsx
- Source Data/Supplemental figure 4.xlsx
- Source Data/Supplemental figure 5.xlsx
