# Supplementary material for: ABA-independent PP2C-binding in PYLs traces to bacterial origins and persists in land plants
Source: Nat Commun. 2025 Dec 16;16:11261. doi: 10.1038/s41467-025-66141-9 (PMC12717121; doi:10.1038/s41467-025-66141-9)
Supplement: Supplementary file 6 — Source Data [file 41467_2025_66141_MOESM6_ESM.zip › Source Data/Figure 1.xlsx]

## Sheet: Sheet1
	1b		0 μM ABA			5 μM ABA				Two-way ANOVA
			Rep 1	Rep 2	Rep 3	Rep 1	Rep 2	Rep 3		(0 μM ABA vs 5 μM ABA)	Mean Diff.	95.00% CI of diff.	Below threshold?	Summary	Adjusted P Value
		AtPYR1	322.921	341.656	333.582	3002.82	3197.72	3329.91		AtPYR1	-2844	-2971 to -2717	Yes	****	<0.0001
		PpPYL1	512.77	570.117	496.146	3871.05	3889.73	3828.52		PpPYL1	-3337	-3464 to -3210	Yes	****	<0.0001
		MpPYL1	926.231	1044.29	958.229	3755.34	3929.55	3918.74		MpPYL1	-2892	-3019 to -2764	Yes	****	<0.0001
		Spingomonas PYL	43.5287	136.032	70.9347	45.3456	40.1129	36.5373		Spingomonas PYL	42.83	-84.41 to 170.1	No	ns	0.961
		Pseudomonas PYL	52.9035	55.6584	56.2396	73.2691	77.2048	65.1692		Pseudomonas PYL	-16.95	-144.2 to 110.3	No	ns	>0.9999
		Frankia PYL	66.4486	78.2558	71.7398	31.22	45.153	40.5567		Frankia PYL	33.17	-94.07 to 160.4	No	ns	0.9919
		Paraburkholderia PYL	49.6137	58.0477	69.9989	39.5383	44.5827	36.2251		Paraburkholderia PYL	19.1	-108.1 to 146.3	No	ns	0.9998
		Control	35.8065	51.8088	31.8471	34.7272	32.5863	48.8224		Control	1.109	-126.1 to 128.4	No	ns	>0.9999
	1c
	1d
															Quantitative data
	1e														Line 1		Line 2		Line 3		Line 4		Line 5		Line 6		Line 7		Line 8		Line 9		Line 10		Line 11		Line 12		Line 13		Line 14
															Rep 1	Rep 2	Rep 1	Rep 2	Rep 1	Rep 2	Rep 1	Rep 2	Rep 1	Rep 2	Rep 1	Rep 2	Rep 1	Rep 2	Rep 1	Rep 2	Rep 1	Rep 2	Rep 1	Rep 2	Rep 1	Rep 2	Rep 1	Rep 2	Rep 1	Rep 2	Rep 1	Rep 2
															1	1	1.03651	0.87455	0.00481777	0.121678	0.00218525	0.145102	0.00361652	0.0282509	0.00173797	0.0250297	0.0176098	0.00457954	0.00388488	0.167671	0.00573787	0.116666	0.0172008	0.16505	0.00191688	0.123194	0.000690078	0.183046	0.675561	0.322339	1.00887	0.422626
	1f
															Quantitative data
															Line 1		Line 2		Line 3		Line 4		Line 5		Line 6		Line 7		Line 8		Line 9		Line 10		Line 11		Line 12		Line 13		Line 14
															Rep 1	Rep 2	Rep 1	Rep 2	Rep 1	Rep 2	Rep 1	Rep 2	Rep 1	Rep 2	Rep 1	Rep 2	Rep 1	Rep 2	Rep 1	Rep 2	Rep 1	Rep 2	Rep 1	Rep 2	Rep 1	Rep 2	Rep 1	Rep 2	Rep 1	Rep 2	Rep 1	Rep 2
															1.20791	1.13526	1.20791	1.13526	0.016828	0.030287	0.011664	0.049743	0.005164	0.010737	0.007792	0.026574	0.005158	0.012466	0.012513	0.010636	0.016159	0.024382	0.021981	0.022579	0.002155	0.02215	0.012194	0.024717	0.743976	1.01773	1.04535	1.55017
	1g	PP2CA:PrPYL	mock			ABA
			Rep 1	Rep 2	Rep 3	Rep 1	Rep 2	Rep 3
		1:0	100.972	101.001	98.028	101.208	99.8316	98.9602
		1:1	99.7884	96.7004	97.2271	101.867	102.329	101.223
		1:2	104.045	97.3065	98.3093	100.256	104.489	100.952
		1:4	90.5606	94.9328	94.4494	94.1422	95.1087	94.8891
	1h	ABI1:PrPYL	mock			ABA
			Rep 1	Rep 2	Rep 3	Rep 1	Rep 2	Rep 3
		1:0	100.448	100.26	99.2918	101.046	99.6402	99.3137
		1:1	91.3509	88.584	98.4609	98.6154	95.6586	94.4342
		1:2	94.9916	89.6633	89.8946	95.7947	95.5589	97.3728
		1:4	86.7337	89.8946	93.9208	98.8512	98.697	98.3251
	1i
	1j
	1k
	1l
