# Supplementary material for: ABA-independent PP2C-binding in PYLs traces to bacterial origins and persists in land plants
Source: Nat Commun. 2025 Dec 16;16:11261. doi: 10.1038/s41467-025-66141-9 (PMC12717121; doi:10.1038/s41467-025-66141-9)
Supplement: Supplementary file 6 — Source Data [file 41467_2025_66141_MOESM6_ESM.zip › Source Data/Figure 2.xlsx]

## Sheet: Sheet1
	2b		0 μM ABA				5 μM ABA					Two-way ANOVA
			Rep 1	Rep 2	Rep 3	Rep 4	Rep 1	Rep 2	Rep 3	Rep 4		0 μM ABA vs 5 μM ABA	Mean Diff.	95.00% CI of diff.	Below threshold?	Summary	Adjusted P Value
		AtPYR1	322.921	341.656	333.582		3002.82	3197.72	3329.91			AtPYR1	2844	2046 to 3642	Yes	****	<0.0001
		MeenPYL3	835.534	471.503	1913.31	2587.92	1279.5	740.87	1056.74	2448.6		MeenPYL3	-70.64	-761.9 to 620.6	No	ns	>0.9999
		MeenPYL2	28.5833	43.9051	59.0024	305.926	61.724	66.0448	141.019	330.55		MeenPYL2	40.48	-650.8 to 731.7	No	ns	>0.9999
		MeenPYL1	78.9362	43.248	124.355	229.715	131.2	88.8969	75.717	297.259		MeenPYL1	29.2	-662.1 to 720.5	No	ns	>0.9999
		SpprPYL1	87.0706	70.7024	106.097		63.1729	87.239	71.9022			SpprPYL1	-13.85	-812.0 to 784.3	No	ns	>0.9999
		MekrPYL1	381.307	385.226	412.909		373.465	359.709	432.903			MekrPYL1	-4.455	-802.6 to 793.7	No	ns	>0.9999
		ZyspPYL1	44.6015	54.8893	71.0181		69.1346	51.4998	72.9944			ZyspPYL1	7.707	-790.5 to 805.9	No	ns	>0.9999
		ZcPYL8	305.631	284.007	341.836		668.096	708.848	641.694			ZcPYL8	362.4	-435.8 to 1161	No	ns	0.8546
		Control	35.8065	51.8088	31.8471		34.7272	32.5863	48.8224			Control	-1.109	-799.3 to 797.1	No	ns	>0.9999
	2c
	2d
	2e										Quantitative data
											Line 1		Line 2		Line 3		Line 4		Line 5		Line 6		Line 7		Line 8
											Rep 1	Rep 2	Rep 1	Rep 2	Rep 1	Rep 2	Rep 1	Rep 2	Rep 1	Rep 2	Rep 1	Rep 2	Rep 1	Rep 2	Rep 1	Rep 2
											19.1977	13.9858	19.2045	14.0229	1	1	1.05229	0.901132	2.76814	2.38845	2.57402	2.29861	0.469732	0.404642	0.289144	0.312509
	2f										Quantitative data
											Line 1		Line 2		Line 3		Line 4		Line 5		Line 6		Line 7		Line 8		Line 9		Line 10
											Rep 1	Rep 2	Rep 1	Rep 2	Rep 1	Rep 2	Rep 1	Rep 2	Rep 1	Rep 2	Rep 1	Rep 2	Rep 1	Rep 2	Rep 1	Rep 2	Rep 1	Rep 2	Rep 1	Rep 2
											14.231	13.2744	14.19	13.3753	1	1	1.00735	0.871923	1.08888	0.986086	1.21017	1.01641	0.518231	0.744916	0.740936	0.965394	4.44479	5.35248	4.28817	4.10524
	2g	HAB1:ZcPYL8	mock									ABA
			Rep 1	Rep 2	Rep 3	Rep 4	Rep 5	Rep 6	Rep 7	Rep 8	Rep 9	Rep 1	Rep 2	Rep 3	Rep 4	Rep 5	Rep 6	Rep 7	Rep 8	Rep 9
		1:0	103.403	98.8894	97.7078	94.8477	101.389	103.763	92.4873	106.449	101.063	104.899	98.4572	96.6441	96.6223	100.064	103.314	99.091	101.741	99.1681
		1:1	95.4607	95.9837	94.6084	107.562	103.177	107.07	97.2908	118.715	110.68	93.4447	91.973	81.3722	100.239	104.497	95.5236	102.38	101.912	106.076
		1:2	89.9206	95.6544	88.6808	99.2764	113.937	101.172	101.151	93.6708	92.7092	95.1298	89.904	93.722	103.848	104.741	103.207	95.1851	95.2843	92.8823
		1:4	88.8939	92.0514	92.555	100.145	108.532	112.099	81.5719	80.1618	82.6445	88.3043	87.1525	91.4397	106.351	105.603	105.329	81.115	78.5809	80.8947
	2h	HAB1:MeenPYL3	mock						ABA
			Rep 1	Rep 2	Rep 3	Rep 4	Rep 5	Rep 6	Rep 1	Rep 2	Rep 3	Rep 4	Rep 5	Rep 6
		1:0	97.7886	103.462	98.7492	97.436	94.99	107.57	101.91	99.1445	98.9459	102.94	98.282	98.783
		1:1	91.1092	92.37	90.3587	70.807	75.107	69.967	90.005	89.3096	90.2864	83.429	80.541	83.526
		1:2	82.8388	83.3792	80.062	62.344	63.862	61.024	83.6967	81.478	81.9913	72.018	70.02	71.592
		1:4	73.1125	74.0431	71.1312	48.51	43.469	46.437	67.3713	71.0635	70.2357	52.078	50.334	51.434
	2i	PP2CA:ZcPYL8	mock									ABA
			Rep 1	Rep 2	Rep 3	Rep 4	Rep 5	Rep 6	Rep 7	Rep 8	Rep 9	Rep 1	Rep 2	Rep 3	Rep 4	Rep 5	Rep 6	Rep 7	Rep 8	Rep 9
		1:0	102.725	101.085	96.1892	106.756	105.842	87.4014	100.904	95.2542	103.842	102.348	99.3544	98.298	101.289	99.5764	99.1343	95.3491	103.589	101.062
		1:1	99.5405	99.8732	97.1399	86.8859	88.0575	84.449	102.505	97.7024	110.998	90.6012	90.4251	92.7895	94.9899	95.9016	92.6966	96.0935	94.951	91.9042
		1:2	93.0994	91.6257	90.7225	85.644	84.2381	82.715	96.4972	89.5292	103.07	87.8343	87.8846	86.7024	83.9934	91.1218	84.2144	87.9054	84.8759	89.446
		1:4	89.1776	91.6257	92.4814	64.9535	62.376	64.11	86.0264	76.3089	79.9623	82.9546	87.4319	88.9159	64.1831	68.6867	61.1715	72.914	74.5413	80.7559
	2j	PP2CA:MeenPYL3	mock									ABA
			Rep 1	Rep 2	Rep 3	Rep 4	Rep 5	Rep 6	Rep 7	Rep 8	Rep 9	Rep 1	Rep 2	Rep 3	Rep 4	Rep 5	Rep 6	Rep 7	Rep 8	Rep 9
		1:0	99.905	101.187	98.9076	103.137	98.0573	98.8061	98.913	94.855	106.23	97.9951	100.755	101.249	103.439	102.207	94.3536	96.135	99.5	104.37
		1:1	106.127	98.8364	97.649	112.045	109.829	107.529	107.33	100.58	105.95	101.249	101.496	98.5036	100.153	99.3652	96.6804	104.58	108.85	97.228
		1:2	101.722	98.3614	98.587	106.186	102.828	116.082	99.148	112.21	102.1	98.9539	98.0968	97.3268	96.6303	97.1601	95.5994	86.532	90.476	85.074
		1:4	100.487	97.5065	97.1028	94.7612	93.8581	97.2082	91.923	76.583	83.385	93.7091	96.1064	98.2421	87.7383	88.3183	89.1273	77.036	80.659	89.018
	2k
