# Supplementary material for: ABA-independent PP2C-binding in PYLs traces to bacterial origins and persists in land plants
Source: Nat Commun. 2025 Dec 16;16:11261. doi: 10.1038/s41467-025-66141-9 (PMC12717121; doi:10.1038/s41467-025-66141-9)
Supplement: Supplementary file 6 — Source Data [file 41467_2025_66141_MOESM6_ESM.zip › Source Data/Figure 3.xlsx]

## Sheet: Sheet1
3a		0 μM ABA																0 μM ABA																	Two-way ANOVA
		Rep 1	Rep 2	Rep 3	Rep 4	Rep 5	Rep 6	Rep 7	Rep 8	Rep 9	Rep 10	Rep 11	Rep 12	Rep 13	Rep 14	Rep 15	Rep 16	Rep 1	Rep 2	Rep 3	Rep 4	Rep 5	Rep 6	Rep 7	Rep 8	Rep 9	Rep 10	Rep 11	Rep 12	Rep 13	Rep 14	Rep 15	Rep 16		0 μM ABA vs 5 μM ABA	Mean Diff.	95.00% CI of diff.	Below threshold?	Summary	Adjusted P Value
	PYL13	57.142	17.103	74.7429	39.4752	39.3321	78.6812	32.9911										65.38	65	141	53	24	61	98											PYL13	-23.99	-630.4 to 582.4	No	ns	>0.9999
	PYL12	259.465	221.241	200.811														1577.3	1442.4	1256															PYL12	-1198	-2124 to -271.8	Yes	**	0.0031
	PYL11	244.173	223.97	194.016														1590	1442.9	1225.5															PYL11	-1199	-2125 to -272.5	Yes	**	0.0031
	PYL10	390.784	519.422	175.867	900.235	794.607	646.329											643.89	912	740	2108	1811.3	1444.4												PYL10	-705.4	-1360 to -50.43	Yes	*	0.0255
	PYL9	144.154	136.25	129.707	108.679													611	1351.6	1207.2	999.3														PYL9	-912.6	-1715 to -110.4	Yes	*	0.0146
	PYL8	461.074	444.46	374.542														1634.3	1455.5	1221.3															PYL8	-1010	-1937 to -84.09	Yes	*	0.0225
	PYL6	186.511	103.442	117.476	197.019	615.659	579.206	497.572										323.87	522	498	3086.8	2854.2	2443.2												PYL6	-1293	-1924 to -662.1	Yes	****	<0.0001
	PYL5	676.227	626.921	548.791														1987	1866.7	1596.9															PYL5	-1200	-2126 to -273.3	Yes	**	0.0031
	PYL7	13.2133	72.982	70.1875	58.1501													775	1326.3	1276.1	1032.8														PYL7	-1049	-1851 to -246.8	Yes	**	0.0027
	PYL1	30.8947	21.2055	68.1666	59.8306													450.4	836	642	789														PYL1	-634.3	-1436 to 167.8	No	ns	0.242
	PYR1	119.969	-13.5292	83.1784	91.9572	120.573												355.61	510	1028	1496	2817.84													PYR1	-1161	-1879 to -443.6	Yes	****	<0.0001
	Control	64.4628	24.1083	73.3916	30.48	61.2502	32.1027	54.2312	25.454	21.5346	18.155	59.8808	62.8669	61.3131	50.8048	38.4855	53.2934	86.92	59	67	39	36	82.6887	32	66	58	48	37	66	83	70	54.464	60.3344		Control	-13.35	-414.4 to 387.7	No	ns	>0.9999
3c		0 μM ABA																0 μM ABA																	Two-way ANOVA
		Rep 1	Rep 2	Rep 3	Rep 4	Rep 5	Rep 6	Rep 7	Rep 8	Rep 9	Rep 10	Rep 11	Rep 12	Rep 13	Rep 14	Rep 15	Rep 16	Rep 1	Rep 2	Rep 3	Rep 4	Rep 5	Rep 6	Rep 7	Rep 8	Rep 9	Rep 10	Rep 11	Rep 12	Rep 13	Rep 14	Rep 15	Rep 16		0 μM ABA vs 5 μM ABA	Mean Diff.	95.00% CI of diff.	Below threshold?	Summary	Adjusted P Value
	AtPYL13-Q38K/F71L	91	19	63	66	138	68											426	1638	596	1337	708	816												Control	13.44	-167.1 to 140.3	No	ns	0.9998
	AtPYL13	57.14	17	75	39	79	32.9911	39										65.38	65	141	53	24	61	98											PYL13	24.04	-256.4 to 208.3	No	ns	0.9996
	Control	64.46	24	73	30	61	32	54	25	22	18	60	62.9	61.3	51	38.4855	53.2934	86.92	59	67	39	36	82.6887	32	66	58	48	37	66	83	70	54.464	60.3344		AtPYL13-Q38K/F71L	846	-1097 to -595.0	Yes	****	<0.0001
																																			5 μM ABA	Mean Diff.	95.00% CI of diff.	Below threshold?	Summary	Adjusted P Value
																																			PYL13 vs AtPYL13-Q38K/F71L	847.7	605.8 to 1090	Yes	****	<0.0001
3d												Quantitative data
												Line 1			Line 2			Line 3			Line 4			Line 5			Line 6			Line 7			Line 8
												Rep 1	Rep 2	Rep 3	Rep 1	Rep 2	Rep 3	Rep 1	Rep 2	Rep 3	Rep 1	Rep 2	Rep 3	Rep 1	Rep 2	Rep 3	Rep 1	Rep 2	Rep 3	Rep 1	Rep 2	Rep 3	Rep 1	Rep 2	Rep 3
												4.75429	11.8605	2.24021	4.58373	11.4785	2.49302	0.185017	0.625452	0.193367	0.007209	0.402849	0.237754	0.289158	0.692198	0.701	0.373742	0.694506	0.753082	1	1	1	1.75908	3.41704	2.23315
												Unpaired t test
													P value	P value summary	Significantly different (P < 0.05)?	One- or two-tailed P value?	t, df
												Line: 4 vs 8	0.0112	*	Yes	Two-tailed	t=4.453, df=4
												Line: 6 vs 8	0.0213	*	Yes	Two-tailed	t=3.674, df=4
												Line: 7 vs 8	0.0407	*	Yes	Two-tailed	t=2.981, df=4
3e
												Quantitative data
												Line 1			Line 2			Line 3			Line 4			Line 5			Line 6			Line 7			Line 8
												Rep 1	Rep 2	Rep 3	Rep 1	Rep 2	Rep 3	Rep 1	Rep 2	Rep 3	Rep 1	Rep 2	Rep 3	Rep 1	Rep 2	Rep 3	Rep 1	Rep 2	Rep 3	Rep 1	Rep 2	Rep 3	Rep 1	Rep 2	Rep 3
												2.10882	2.30355	3.20883	2.06334	2.32468	3.43279	0.110717	0.217523	0.131677	0.145685	0.173796	0.31534	0.471693	0.775599	2.15333	0.46101	0.69383	2.18513	1	1	1	1.83275	2.05911	3.43846
												Unpaired t test
													P value	P value summary	Significantly different (P < 0.05)?	One- or two-tailed P value?	t, df
												Line: 4 vs 8	0.0115	*	Yes	Two-tailed	t=4.424, df=4
												Line: 7 vs 8	0.0452	*	Yes	Two-tailed	t=2.877, df=4
3f
3g						1/2MS			3uM ABA
						Rep 1	Rep 2	Rep 3	Rep 1	Rep 2	Rep 3
	Col-0					0.966667	0.957143	0.992857	0	0	0
	pyr1pyl1/2/4					1	0.985714	0.992857	0.633333	0.633333	0.714286
	pyr1pyl1/2/4-AtPYL13#2					0.866667	0.985714	0.971429	0.72381	0.6	0.728571
	pyr1pyl1/2/4-AtPYL13#44					0.980952	0.942857	0.985714	0.780952	0.685714	0.671429
	pyr1pyl1/2/4-AtPYL13-Q38K/F71L#8					0.990476	0.971429	0.971429	0	0.114286	0.0857143
	pyr1pyl1/2/4-AtPYL13-Q38K/F71L#9					0.961905	1	0.971429	0.0190476	0.114286	0.185714
				Two-way ANOVA
	0 μM ABA vs 5 μM ABA				Mean Diff.	95.00% CI of diff.	Below threshold?	Summary	Adjusted P Value
	pyr1pyl1/2/4-AtPYL13#44:1/2 MS vs. pyr1pyl1/2/4-AtPYL13#44:3 μM ABA				25.72	11.68 to 39.75	Yes	****	<0.0001
	pyr1pyl1/2/4-AtPYL13#44:1/2 MS vs. pyr1pyl1/2/4-AtPYL13#2:1/2 MS				2.86	-11.17 to 16.89	No	ns	0.9998
	pyr1pyl1/2/4-AtPYL13#44:1/2 MS vs. pyr1pyl1/2/4-AtPYL13#2:3 μM ABA				28.57	14.54 to 42.61	Yes	****	<0.0001
	pyr1pyl1/2/4-AtPYL13#44:1/2 MS vs. pyr1pyl1/2/4:1/2 MS				-2.3	-16.33 to 11.73	No	ns	>0.9999
	pyr1pyl1/2/4-AtPYL13#44:1/2 MS vs. pyr1pyl1/2/4:3 μM ABA				30.96	16.92 to 44.99	Yes	****	<0.0001
	pyr1pyl1/2/4-AtPYL13#44:1/2 MS vs. Col-0:1/2 MS				-0.2367	-14.27 to 13.80	No	ns	>0.9999
	pyr1pyl1/2/4-AtPYL13#44:1/2 MS vs. Col-0:3 μM ABA				96.99	82.95 to 111.0	Yes	****	<0.0001
	pyr1pyl1/2/4-AtPYL13#44:3 μM ABA vs. pyr1pyl1/2/4-AtPYL13#2:1/2 MS				-22.86	-36.89 to -8.824	Yes	***	0.0002
	pyr1pyl1/2/4-AtPYL13#44:3 μM ABA vs. pyr1pyl1/2/4-AtPYL13#2:3 μM ABA				2.857	-11.18 to 16.89	No	ns	0.9998
	pyr1pyl1/2/4-AtPYL13#44:3 μM ABA vs. pyr1pyl1/2/4:1/2 MS				-28.02	-42.05 to -13.98	Yes	****	<0.0001
	pyr1pyl1/2/4-AtPYL13#44:3 μM ABA vs. pyr1pyl1/2/4:3 μM ABA				5.24	-8.793 to 19.27	No	ns	0.9633
	pyr1pyl1/2/4-AtPYL13#44:3 μM ABA vs. Col-0:1/2 MS				-25.95	-39.99 to -11.92	Yes	****	<0.0001
	pyr1pyl1/2/4-AtPYL13#44:3 μM ABA vs. Col-0:3 μM ABA				71.27	57.24 to 85.30	Yes	****	<0.0001
	pyr1pyl1/2/4-AtPYL13#2:1/2 MS vs. pyr1pyl1/2/4-AtPYL13#2:3 μM ABA				25.71	11.68 to 39.75	Yes	****	<0.0001
	pyr1pyl1/2/4-AtPYL13#2:1/2 MS vs. pyr1pyl1/2/4:1/2 MS				-5.16	-19.19 to 8.873	No	ns	0.967
	pyr1pyl1/2/4-AtPYL13#2:1/2 MS vs. pyr1pyl1/2/4:3 μM ABA				28.1	14.06 to 42.13	Yes	****	<0.0001
	pyr1pyl1/2/4-AtPYL13#2:1/2 MS vs. Col-0:1/2 MS				-3.097	-17.13 to 10.94	No	ns	0.9995
	pyr1pyl1/2/4-AtPYL13#2:1/2 MS vs. Col-0:3 μM ABA				94.13	80.09 to 108.2	Yes	****	<0.0001
	pyr1pyl1/2/4-AtPYL13#2:3 μM ABA vs. pyr1pyl1/2/4:1/2 MS				-30.87	-44.91 to -16.84	Yes	****	<0.0001
	pyr1pyl1/2/4-AtPYL13#2:3 μM ABA vs. pyr1pyl1/2/4:3 μM ABA				2.383	-11.65 to 16.42	No	ns	>0.9999
	pyr1pyl1/2/4-AtPYL13#2:3 μM ABA vs. Col-0:1/2 MS				-28.81	-42.84 to -14.78	Yes	****	<0.0001
	pyr1pyl1/2/4-AtPYL13#2:3 μM ABA vs. Col-0:3 μM ABA				68.41	54.38 to 82.45	Yes	****	<0.0001
	pyr1pyl1/2/4:1/2 MS vs. pyr1pyl1/2/4:3 μM ABA				33.26	19.22 to 47.29	Yes	****	<0.0001
	pyr1pyl1/2/4:1/2 MS vs. Col-0:1/2 MS				2.063	-11.97 to 16.10	No	ns	>0.9999
	pyr1pyl1/2/4:1/2 MS vs. Col-0:3 μM ABA				99.29	85.25 to 113.3	Yes	****	<0.0001
	pyr1pyl1/2/4:3 μM ABA vs. Col-0:1/2 MS				-31.19	-45.23 to -17.16	Yes	****	<0.0001
	pyr1pyl1/2/4:3 μM ABA vs. Col-0:3 μM ABA				66.03	52.00 to 80.06	Yes	****	<0.0001
	Col-0:1/2 MS vs. Col-0:3 μM ABA				97.22	83.19 to 111.3	Yes	****	<0.0001
3h		0 μM ABA																0 μM ABA																	Two-way ANOVA
		Rep 1	Rep 2	Rep 3	Rep 4	Rep 5	Rep 6	Rep 7	Rep 8	Rep 9	Rep 10	Rep 11	Rep 12	Rep 13	Rep 14	Rep 15	Rep 16	Rep 1	Rep 2	Rep 3	Rep 4	Rep 5	Rep 6	Rep 7	Rep 8	Rep 9	Rep 10	Rep 11	Rep 12	Rep 13	Rep 14	Rep 15	Rep 16		0 μM ABA vs 5 μM ABA	Mean Diff.	95.00% CI of diff.	Below threshold?	Summary	Adjusted P Value
	ABI1+AtPYL8-K61Q/L87F	72	65	56														70.5092	65.0817	54.2939															ABI1+AtPYL8-K61Q/L87F	-1.038	-129.4 to 131.4	No	ns	>0.9999		-1.038
	ABI1+AtPYL8	102	92	76														1817	1695	1276															ABI1+AtPYL8	1506	-1636 to -1376	Yes	****	<0.0001
	ABI1	22	19	17														38	34	31															ABI1	15	-145.4 to 115.4	No	ns	>0.9999
	AtPYL12-K39Q/L66F	42	78	91	35													86	128	157	39														AtPYL12-K39Q/L66F	41	-153.9 to 71.93	No	ns	0.9956
	AtPYL11-K39Q/L66F	27	123	70	24													8	226	112	53														AtPYL11-K39Q/L66F	38.75	-151.7 to 74.18	No	ns	0.9977
	AtPYL10-K56Q/L83F	256	127	132	77													191	314	155															AtPYL10-K56Q/L83F	72	-194.0 to 49.97	No	ns	0.7389
	AtPYL9-K63Q/L89F	11	58	53	73													-2	104	152	58														AtPYL9-K63Q/L89F	29.25	-142.2 to 83.68	No	ns	>0.9999
	AtPYL8-K61Q/L87F	41	116	130	97													127	206	274	308														AtPYL8-K61Q/L87F	132.8	-245.7 to -19.82	Yes	**	0.0091
	AtPYL7-K65Q/L91F	27	55	38	63	62												38	81	80	75	87													AtPYL7-K65Q/L91F	23.2	-124.2 to 77.80	No	ns	>0.9999
	AtPYL6-K90Q/L118F	18	49	49														56	58	61															AtPYL6-K90Q/L118F	19.67	-150.1 to 110.7	No	ns	>0.9999
	AtPYL5-K87Q/L115F	27	49	40														17	72	51															AtPYL5-K87Q/L115F	8	-138.4 to 122.4	No	ns	>0.9999
	AtPYL4-K81Q/L109F	15	43	28														3	50	47															AtPYL4-K81Q/L109F	4.667	-135.1 to 125.7	No	ns	>0.9999
	AtPYL3-K79Q/L111F	19	41	36														24	48	43															AtPYL3-K79Q/L111F	6.333	-136.7 to 124.1	No	ns	>0.9999
	AtPYL2-K64Q/L91F	49	41	39														15	49	38															AtPYL2-K64Q/L91F	-9	-121.4 to 139.4	No	ns	>0.9999
	AtPYL1-K86Q/L114F	2	42	46														37	48	42															AtPYL1-K86Q/L114F	12.33	-142.7 to 118.1	No	ns	>0.9999
	AtPYR1-K59Q/L87F	5	39	38														15	56	68															AtPYR1-K59Q/L87F	19	-149.4 to 111.4	No	ns	>0.9999
	Control	64.46	24	73	30	61	32	54	25	22	18	60	62.9	61.3	51	38.4855	53.2934	86.92	59	67	39	36	82.6887	32	66	58	48	37	66	83	70	54.464	60.3344		Control	13.44	-69.90 to 43.03	No	ns	>0.9999
3i
												Quantitative data
												Line 1			Line 2			Line 3			Line 4			Line 5			Line 6			Line 7			Line 8			Line 9			Line 10			Line 11			Line 12
												Rep 1	Rep 2	Rep 3	Rep 1	Rep 2	Rep 3	Rep 1	Rep 2	Rep 3	Rep 1	Rep 2	Rep 3	Rep 1	Rep 2	Rep 3	Rep 1	Rep 2	Rep 3	Rep 1	Rep 2	Rep 3	Rep 1	Rep 2	Rep 3	Rep 1	Rep 2	Rep 3	Rep 1	Rep 2	Rep 3	Rep 1	Rep 2	Rep 3	Rep 1	Rep 2	Rep 3
												1.58363	1.0131	0.729318	1.60345	1.01549	0.659524	0.115605	0.028848	0.001047	0.102981	0.029725	0.047312	0.113614	0.014362	0.043471	0.545989	0.328741	0.406122	0.105079	0.03256	0.059969	0.098844	0.030831	0.04427	0.095537	0.036494	0.018981	1	1	1	0.093062	0.030186	0.024059	0.077858	0.031549	0.034085
												Unpaired t test
													P value	P value summary	Significantly different (P < 0.05)?	One- or two-tailed P value?	t, df
												Line: 4 vs 6	0.0055	**	Yes	Two-tailed	t=5.453, df=4
												Line: 4 vs 10	<0.0001	****	Yes	Two-tailed	t=42.57, df=4
												Line: 5 vs 6	0.0062	**	Yes	Two-tailed	t=5.278, df=4
												Line: 6 vs 8	0.0053	**	Yes	Two-tailed	t=5.516, df=4
												Line: 9 vs 10	<0.0001	****	Yes	Two-tailed	t=41.01, df=4
												Line: 10 vs 12	<0.0001	****	Yes	Two-tailed	t=63.34, df=4
3j
3k						1/2MS			3uM ABA				显著性分析
						Rep 1	Rep 2	Rep 3	Rep 1	Rep 2	Rep 3
	Col					0.928571	0.95	0.938095	0	0	0
	1124					0.957143	0.992857	0.933333	0.580952	0.578571	0.8
	pyr1pyl1124-PYL1pro-AtPYL1-28					0.980952	0.957143	0.904762	0.133333	0.1	0.133333
	pyr1pyl1124-PYL1pro-AtPYL1-60					0.771429	0.857143	0.92381	0.0857143	0.128571	0.238095
	pyr1pyl1124-PYL1pro-AtPYL1-K86Q/L114F-37					0.961905	1	0.942857	0.847619	0.542857	0.828571
	pyr1pyl1124-PYL1pro-AtPYL1-K86Q/L114F-66					0.942857	0.985714	0.971429	0.980952	0.842857	0.771429
				Two-way ANOVA
	0 μM ABA vs 5 μM ABA				Mean Diff.	95.00% CI of diff.	Below threshold?	Summary	Adjusted P Value
	pyr1pyl1/2/4-AtPYL1#60:1/2MS vs. pyr1pyl1/2/4-AtPYL1#60:3uM ABA				70	47.05 to 92.94	Yes	****	<0.0001
	pyr1pyl1/2/4-AtPYL1#60:1/2MS vs. pyr1pyl1/2/4-AtPYL1#28:1/2MS				-9.687	-32.63 to 13.26	No	ns	0.9197
	pyr1pyl1/2/4-AtPYL1#60:1/2MS vs. pyr1pyl1/2/4-AtPYL1#28:3uM ABA				72.86	49.91 to 95.80	Yes	****	<0.0001
	pyr1pyl1/2/4-AtPYL1#60:1/2MS vs. pyr1pyl1/2/4:1/2MS				-11.03	-33.98 to 11.91	No	ns	0.8358
	pyr1pyl1/2/4-AtPYL1#60:1/2MS vs. pyr1pyl1/2/4:3uM ABA				19.76	-3.188 to 42.70	No	ns	0.1389
	pyr1pyl1/2/4-AtPYL1#60:1/2MS vs. Col-0:1/2MS				-8.813	-31.76 to 14.13	No	ns	0.9557
	pyr1pyl1/2/4-AtPYL1#60:1/2MS vs. Col-0:3uM ABA				85.08	62.13 to 108.0	Yes	****	<0.0001
	pyr1pyl1/2/4-AtPYL1#60:3uM ABA vs. pyr1pyl1/2/4-AtPYL1#28:1/2MS				-79.68	-102.6 to -56.74	Yes	****	<0.0001
	pyr1pyl1/2/4-AtPYL1#60:3uM ABA vs. pyr1pyl1/2/4-AtPYL1#28:3uM ABA				2.86	-20.08 to 25.80	No	ns	>0.9999
	pyr1pyl1/2/4-AtPYL1#60:3uM ABA vs. pyr1pyl1/2/4:1/2MS				-81.03	-104.0 to -58.09	Yes	****	<0.0001
	pyr1pyl1/2/4-AtPYL1#60:3uM ABA vs. pyr1pyl1/2/4:3uM ABA				-50.24	-73.18 to -27.30	Yes	****	<0.0001
	pyr1pyl1/2/4-AtPYL1#60:3uM ABA vs. Col-0:1/2MS				-78.81	-101.8 to -55.87	Yes	****	<0.0001
	pyr1pyl1/2/4-AtPYL1#60:3uM ABA vs. Col-0:3uM ABA				15.08	-7.865 to 38.02	No	ns	0.4598
	pyr1pyl1/2/4-AtPYL1#28:1/2MS vs. pyr1pyl1/2/4-AtPYL1#28:3uM ABA				82.54	59.60 to 105.5	Yes	****	<0.0001
	pyr1pyl1/2/4-AtPYL1#28:1/2MS vs. pyr1pyl1/2/4:1/2MS				-1.347	-24.29 to 21.60	No	ns	>0.9999
	pyr1pyl1/2/4-AtPYL1#28:1/2MS vs. pyr1pyl1/2/4:3uM ABA				29.44	6.499 to 52.39	Yes	**	0.0048
	pyr1pyl1/2/4-AtPYL1#28:1/2MS vs. Col-0:1/2MS				0.8733	-22.07 to 23.82	No	ns	>0.9999
	pyr1pyl1/2/4-AtPYL1#28:1/2MS vs. Col-0:3uM ABA				94.76	71.82 to 117.7	Yes	****	<0.0001
	pyr1pyl1/2/4-AtPYL1#28:3uM ABA vs. pyr1pyl1/2/4:1/2MS				-83.89	-106.8 to -60.95	Yes	****	<0.0001
	pyr1pyl1/2/4-AtPYL1#28:3uM ABA vs. pyr1pyl1/2/4:3uM ABA				-53.1	-76.04 to -30.16	Yes	****	<0.0001
	pyr1pyl1/2/4-AtPYL1#28:3uM ABA vs. Col-0:1/2MS				-81.67	-104.6 to -58.73	Yes	****	<0.0001
	pyr1pyl1/2/4-AtPYL1#28:3uM ABA vs. Col-0:3uM ABA				12.22	-10.72 to 35.16	No	ns	0.7367
	pyr1pyl1/2/4:1/2MS vs. pyr1pyl1/2/4:3uM ABA				30.79	7.845 to 53.73	Yes	**	0.0029
	pyr1pyl1/2/4:1/2MS vs. Col-0:1/2MS				2.22	-20.72 to 25.16	No	ns	>0.9999
	pyr1pyl1/2/4:1/2MS vs. Col-0:3uM ABA				96.11	73.17 to 119.1	Yes	****	<0.0001
	pyr1pyl1/2/4:3uM ABA vs. Col-0:1/2MS				-28.57	-51.51 to -5.625	Yes	**	0.0067
	pyr1pyl1/2/4:3uM ABA vs. Col-0:3uM ABA				65.32	42.38 to 88.26	Yes	****	<0.0001
	Col-0:1/2MS vs. Col-0:3uM ABA				93.89	70.95 to 116.8	Yes	****	<0.0001

## Sheet: Sheet2
				control:Control vs. control:ABA	-13.44	-167.1 to 140.3	No	ns	0.9998
				AtPYL13:Control vs. AtPYL13:ABA	-24.04	-256.4 to 208.3	No	ns	0.9996
				AtPYL13-Q38K/F71L:Control vs. AtPYL13-Q38K/F71L:ABA	-846	-1097 to -595.0	Yes	****	<0.0001
				AtPYL13-Q38K/F71L:ABA vs. AtPYL13:ABA	847.7	605.8 to 1090	Yes	****	<0.0001
	Row 1:1/2 MS vs. Row 1:3 μM ABA	87.14	73.11 to 101.2	Yes	****	<0.0001
	Row 1:1/2 MS vs. Row 2:1/2 MS	0	-14.03 to 14.03	No	ns	>0.9999
	Row 1:1/2 MS vs. Row 2:3 μM ABA	91.11	77.08 to 105.1	Yes	****	<0.0001
	Row 1:1/2 MS vs. pyr1pyl1/2/4-AtPYL13#44:1/2 MS	0.79	-13.24 to 14.82	No	ns	>0.9999
	Row 1:1/2 MS vs. pyr1pyl1/2/4-AtPYL13#44:3 μM ABA	26.51	12.47 to 40.54	Yes	****	<0.0001
	Row 1:1/2 MS vs. pyr1pyl1/2/4-AtPYL13#2:1/2 MS	3.65	-10.38 to 17.68	No	ns	0.9978
	Row 1:1/2 MS vs. pyr1pyl1/2/4-AtPYL13#2:3 μM ABA	29.36	15.33 to 43.40	Yes	****	<0.0001
	Row 1:1/2 MS vs. pyr1pyl1/2/4:1/2 MS	-1.51	-15.54 to 12.52	No	ns	>0.9999
	Row 1:1/2 MS vs. pyr1pyl1/2/4:3 μM ABA	31.75	17.71 to 45.78	Yes	****	<0.0001
	Row 1:1/2 MS vs. Col-0:1/2 MS	0.5533	-13.48 to 14.59	No	ns	>0.9999
	Row 1:1/2 MS vs. Col-0:3 μM ABA	97.78	83.74 to 111.8	Yes	****	<0.0001
	Row 1:3 μM ABA vs. Row 2:1/2 MS	-87.14	-101.2 to -73.11	Yes	****	<0.0001
	Row 1:3 μM ABA vs. Row 2:3 μM ABA	3.967	-10.07 to 18.00	No	ns	0.9955
	Row 1:3 μM ABA vs. pyr1pyl1/2/4-AtPYL13#44:1/2 MS	-86.35	-100.4 to -72.32	Yes	****	<0.0001
	Row 1:3 μM ABA vs. pyr1pyl1/2/4-AtPYL13#44:3 μM ABA	-60.64	-74.67 to -46.60	Yes	****	<0.0001
	Row 1:3 μM ABA vs. pyr1pyl1/2/4-AtPYL13#2:1/2 MS	-83.49	-97.53 to -69.46	Yes	****	<0.0001
	Row 1:3 μM ABA vs. pyr1pyl1/2/4-AtPYL13#2:3 μM ABA	-57.78	-71.81 to -43.75	Yes	****	<0.0001
	Row 1:3 μM ABA vs. pyr1pyl1/2/4:1/2 MS	-88.65	-102.7 to -74.62	Yes	****	<0.0001
	Row 1:3 μM ABA vs. pyr1pyl1/2/4:3 μM ABA	-55.4	-69.43 to -41.36	Yes	****	<0.0001
	Row 1:3 μM ABA vs. Col-0:1/2 MS	-86.59	-100.6 to -72.56	Yes	****	<0.0001
	Row 1:3 μM ABA vs. Col-0:3 μM ABA	10.63	-3.400 to 24.67	No	ns	0.2695
	Row 2:1/2 MS vs. Row 2:3 μM ABA	91.11	77.08 to 105.1	Yes	****	<0.0001
	Row 2:1/2 MS vs. pyr1pyl1/2/4-AtPYL13#44:1/2 MS	0.79	-13.24 to 14.82	No	ns	>0.9999
	Row 2:1/2 MS vs. pyr1pyl1/2/4-AtPYL13#44:3 μM ABA	26.51	12.47 to 40.54	Yes	****	<0.0001
	Row 2:1/2 MS vs. pyr1pyl1/2/4-AtPYL13#2:1/2 MS	3.65	-10.38 to 17.68	No	ns	0.9978
	Row 2:1/2 MS vs. pyr1pyl1/2/4-AtPYL13#2:3 μM ABA	29.36	15.33 to 43.40	Yes	****	<0.0001
	Row 2:1/2 MS vs. pyr1pyl1/2/4:1/2 MS	-1.51	-15.54 to 12.52	No	ns	>0.9999
	Row 2:1/2 MS vs. pyr1pyl1/2/4:3 μM ABA	31.75	17.71 to 45.78	Yes	****	<0.0001
	Row 2:1/2 MS vs. Col-0:1/2 MS	0.5533	-13.48 to 14.59	No	ns	>0.9999
	Row 2:1/2 MS vs. Col-0:3 μM ABA	97.78	83.74 to 111.8	Yes	****	<0.0001
	Row 2:3 μM ABA vs. pyr1pyl1/2/4-AtPYL13#44:1/2 MS	-90.32	-104.4 to -76.29	Yes	****	<0.0001
	Row 2:3 μM ABA vs. pyr1pyl1/2/4-AtPYL13#44:3 μM ABA	-64.6	-78.64 to -50.57	Yes	****	<0.0001
	Row 2:3 μM ABA vs. pyr1pyl1/2/4-AtPYL13#2:1/2 MS	-87.46	-101.5 to -73.43	Yes	****	<0.0001
	Row 2:3 μM ABA vs. pyr1pyl1/2/4-AtPYL13#2:3 μM ABA	-61.75	-75.78 to -47.71	Yes	****	<0.0001
	Row 2:3 μM ABA vs. pyr1pyl1/2/4:1/2 MS	-92.62	-106.7 to -78.59	Yes	****	<0.0001
	Row 2:3 μM ABA vs. pyr1pyl1/2/4:3 μM ABA	-59.36	-73.40 to -45.33	Yes	****	<0.0001
	Row 2:3 μM ABA vs. Col-0:1/2 MS	-90.56	-104.6 to -76.52	Yes	****	<0.0001
	Row 2:3 μM ABA vs. Col-0:3 μM ABA	6.667	-7.366 to 20.70	No	ns	0.8456
	pyr1pyl1/2/4-AtPYL13#44:1/2 MS vs. pyr1pyl1/2/4-AtPYL13#44:3 μM ABA	25.72	11.68 to 39.75	Yes	****	<0.0001
	pyr1pyl1/2/4-AtPYL13#44:1/2 MS vs. pyr1pyl1/2/4-AtPYL13#2:1/2 MS	2.86	-11.17 to 16.89	No	ns	0.9998
	pyr1pyl1/2/4-AtPYL13#44:1/2 MS vs. pyr1pyl1/2/4-AtPYL13#2:3 μM ABA	28.57	14.54 to 42.61	Yes	****	<0.0001
	pyr1pyl1/2/4-AtPYL13#44:1/2 MS vs. pyr1pyl1/2/4:1/2 MS	-2.3	-16.33 to 11.73	No	ns	>0.9999
	pyr1pyl1/2/4-AtPYL13#44:1/2 MS vs. pyr1pyl1/2/4:3 μM ABA	30.96	16.92 to 44.99	Yes	****	<0.0001
	pyr1pyl1/2/4-AtPYL13#44:1/2 MS vs. Col-0:1/2 MS	-0.2367	-14.27 to 13.80	No	ns	>0.9999
	pyr1pyl1/2/4-AtPYL13#44:1/2 MS vs. Col-0:3 μM ABA	96.99	82.95 to 111.0	Yes	****	<0.0001
	pyr1pyl1/2/4-AtPYL13#44:3 μM ABA vs. pyr1pyl1/2/4-AtPYL13#2:1/2 MS	-22.86	-36.89 to -8.824	Yes	***	0.0002
	pyr1pyl1/2/4-AtPYL13#44:3 μM ABA vs. pyr1pyl1/2/4-AtPYL13#2:3 μM ABA	2.857	-11.18 to 16.89	No	ns	0.9998
	pyr1pyl1/2/4-AtPYL13#44:3 μM ABA vs. pyr1pyl1/2/4:1/2 MS	-28.02	-42.05 to -13.98	Yes	****	<0.0001
	pyr1pyl1/2/4-AtPYL13#44:3 μM ABA vs. pyr1pyl1/2/4:3 μM ABA	5.24	-8.793 to 19.27	No	ns	0.9633
	pyr1pyl1/2/4-AtPYL13#44:3 μM ABA vs. Col-0:1/2 MS	-25.95	-39.99 to -11.92	Yes	****	<0.0001
	pyr1pyl1/2/4-AtPYL13#44:3 μM ABA vs. Col-0:3 μM ABA	71.27	57.24 to 85.30	Yes	****	<0.0001
	pyr1pyl1/2/4-AtPYL13#2:1/2 MS vs. pyr1pyl1/2/4-AtPYL13#2:3 μM ABA	25.71	11.68 to 39.75	Yes	****	<0.0001
	pyr1pyl1/2/4-AtPYL13#2:1/2 MS vs. pyr1pyl1/2/4:1/2 MS	-5.16	-19.19 to 8.873	No	ns	0.967
	pyr1pyl1/2/4-AtPYL13#2:1/2 MS vs. pyr1pyl1/2/4:3 μM ABA	28.1	14.06 to 42.13	Yes	****	<0.0001
	pyr1pyl1/2/4-AtPYL13#2:1/2 MS vs. Col-0:1/2 MS	-3.097	-17.13 to 10.94	No	ns	0.9995
	pyr1pyl1/2/4-AtPYL13#2:1/2 MS vs. Col-0:3 μM ABA	94.13	80.09 to 108.2	Yes	****	<0.0001
	pyr1pyl1/2/4-AtPYL13#2:3 μM ABA vs. pyr1pyl1/2/4:1/2 MS	-30.87	-44.91 to -16.84	Yes	****	<0.0001
	pyr1pyl1/2/4-AtPYL13#2:3 μM ABA vs. pyr1pyl1/2/4:3 μM ABA	2.383	-11.65 to 16.42	No	ns	>0.9999
	pyr1pyl1/2/4-AtPYL13#2:3 μM ABA vs. Col-0:1/2 MS	-28.81	-42.84 to -14.78	Yes	****	<0.0001
	pyr1pyl1/2/4-AtPYL13#2:3 μM ABA vs. Col-0:3 μM ABA	68.41	54.38 to 82.45	Yes	****	<0.0001
	pyr1pyl1/2/4:1/2 MS vs. pyr1pyl1/2/4:3 μM ABA	33.26	19.22 to 47.29	Yes	****	<0.0001
	pyr1pyl1/2/4:1/2 MS vs. Col-0:1/2 MS	2.063	-11.97 to 16.10	No	ns	>0.9999
	pyr1pyl1/2/4:1/2 MS vs. Col-0:3 μM ABA	99.29	85.25 to 113.3	Yes	****	<0.0001
	pyr1pyl1/2/4:3 μM ABA vs. Col-0:1/2 MS	-31.19	-45.23 to -17.16	Yes	****	<0.0001
	pyr1pyl1/2/4:3 μM ABA vs. Col-0:3 μM ABA	66.03	52.00 to 80.06	Yes	****	<0.0001
	Col-0:1/2 MS vs. Col-0:3 μM ABA	97.22	83.19 to 111.3	Yes	****	<
