# Supplementary material for: ABA-independent PP2C-binding in PYLs traces to bacterial origins and persists in land plants
Source: Nat Commun. 2025 Dec 16;16:11261. doi: 10.1038/s41467-025-66141-9 (PMC12717121; doi:10.1038/s41467-025-66141-9)
Supplement: Supplementary file 6 — Source Data [file 41467_2025_66141_MOESM6_ESM.zip › Source Data/Figure 4.xlsx]

## Sheet: Sheet1
	4c		0 μM ABA																0 μM ABA																	Two-way ANOVA
			Rep 1	Rep 2	Rep 3	Rep 4	Rep 5	Rep 6	Rep 7	Rep 8	Rep 9	Rep 10	Rep 11	Rep 12	Rep 13	Rep 14	Rep 15	Rep 16	Rep 1	Rep 2	Rep 3	Rep 4	Rep 5	Rep 6	Rep 7	Rep 8	Rep 9	Rep 10	Rep 11	Rep 12	Rep 13	Rep 14	Rep 15	Rep 16		0 μM ABA vs 5 μM ABA	Mean Diff.	95.00% CI of diff.	Below threshold?	Summary	Adjusted P Value
		CaPYL13L2	62.0944	53.7148	44.4769	74.392	78.378	87.1899											109.359	97.4769	112.841	85.2183	79.3329	82.968												CaPYL13L2	27.83	-454.7 to 510.3	No	ns	>0.9999
		NaPYL13L	79.7699	71.5121	61.244	42.1584	44.3066	43.7433											61.5384	57.0551	63.3188	55.4151	60.1702	66.7907												NaPYL13L	3.592	-478.9 to 486.1	No	ns	>0.9999
		NsPYL13L	66.9599	61.4544	53.9209	74.1774	83.0504	71.9849											102.001	98.9531	102.764	62.0058	73.0707	69.0976												NsPYL13L	16.06	-466.5 to 498.6	No	ns	>0.9999
		HvPYL13L2	84.0163	73.9002	61.1123	78.6663	87.4976	82.2041											86.3995	81.2511	89.683	28.3537	33.9937	34.1594												HvPYL13L2	-18.93	-501.4 to 463.6	No	ns	>0.9999
		HvPYL13L1	104.583	94.5947	79.2127	42.0624	48.9432	48.3277											84.3231	77.4314	86.3547	106.228	95.5844	89.5558												HvPYL13L1	20.29	-462.2 to 502.8	No	ns	>0.9999
		CrPYL13L	345.167	325.532	283.406	393.976	446.271	421.254											491.953	453.669	507.566	449.569	432.725	410.45												CrPYL13L	88.39	-394.1 to 570.9	No	ns	>0.9999
		CsPYL13L1	85.347	77.0799	64.4587	101.265	112.348	106.174											87.9132	78.9531	89.5168	59.7392	61.7925	62.3243												CsPYL13L1	-17.74	-500.3 to 464.8	No	ns	>0.9999
		OsPYL12	1744.68	734.424	1912.11	591.956	1625.69												2907.49	581.269	2869.85	1151.21	742.115													OsPYL12	328.6	-200.0 to 857.2	No	ns	0.5791
		AtPYL13	32.9911	57.142	17.103	74.7429	39.4752	39.3321	78.6812										97.756	65.3805	65.274	140.598	53.463	23.9184	60.9941											AtPYL13	23.99	-422.7 to 470.7	No	ns	>0.9999
		AtPYR1	120.573	119.969	-13.5292	83.1784	91.9572												2817.84	355.614	510.327	1027.98	1495.91													AtPYR1	1161	632.5 to 1690	Yes	****	<0.0001
		Control	50.8048	38.4855	53.2934	64.4628	24.1083	73.3916	30.48	61.2502	32.1027	54.2312	25.454	21.5346	18.155	59.8808	62.8669	61.3131	70.3569	54.464	60.3344	86.9229	59.4123	67.3755	38.5223	35.6296	82.6887	31.8504	65.8004	57.5712	47.6621	36.6156	65.8257	83.3024		Control	13.28	-282.2 to 308.8	No	ns	>0.9999
	4d	Gene			Dry seed			Imbibition 48h			Imbibition 96h			Imbibition 120h seedling
					Rep1	Rep2	Rep3	Rep1	Rep2	Rep3	Rep1	Rep2	Rep3	Rep1	Rep2	Rep3
		NIATv7_g37793(NaPYL4)			0.000519712	0.00025275	0.000350087	0.211686	0.20733	0.171943	0.578344	0.539614	0.566442	0.283221	0.291183	0.289172
		NIATv7_g17046(NaPYL8L)			0.10083	0.101532	0.115023	0.134904	0.128514	0.133972	0.15283	0.163799	0.170755	0.167241	0.142595	0.149685
		NIATv7_g33692(NaPYL13L)			0.707107	0.632878	0.659754	0.0189718	0.0178244	0.0185814	0.000724865	0.000815516	0.000911165	0.000251004	0.000212537	0.000258061
	4e	Germinating Seed			Cotyledon			Young Leaf			Senescing Leaf			Root			Stem			Buds			Flower			Early Seed			Early-mid Seed			Late-mid Seed			Late Seed
		Mean	SD	n	Mean	SD	n	Mean	SD	n	Mean	SD	n	Mean	SD	n	Mean	SD	n	Mean	SD	n	Mean	SD	n	Mean	SD	n	Mean	SD	n	Mean	SD	n	Mean	SD	n
		0	0	3	0	0	3	0	0	3	0	0	3	0	0	3	0	0	3	0	0	3	0	0	3	0	0	3	0.54	0.93	3	2.4	0.87	3	0.41	0.35	3
	4f	CAR5 Grain, bracts removed(5DPA)						CAR15 Grain, bracts removed(15DPA)						EMB,Embryos(4d dissected from germinating grains)						EPI, Epidermis(4 weeks)						ETI,Etiolated(10 day old seedling)						INF1,Young Inflorescences(5mm)						INF2,Inflorescences(1-1.5cm)						LEA,Shoot from the seedlings(10cm shoot stage)
		R1	R2	R3	R4	R5	R6	R1	R2	R3	R4	R5	R6	R1	R2	R3	R4	R5	R6	R1	R2	R3	R4	R5	R6	R1	R2	R3	R4	R5	R6	R1	R2	R3	R4	R5	R6	R1	R2	R3	R4	R5	R6	R1	R2	R3	R4	R5	R6
		8.2609	8.42492	9.7093	7.48706	8.15541	10.3059	5.84413	5.72785	3.0967	4.02495	2.92934	3.87351	0	4.0956	1.60034	0	2.66299	1.56698	2.53675	2.03343	2.8702	1.74594	1.47477	1.5685	2.27816	4.04166	3.2597	1.69866	5.1414	2.23441	3.63564	3.32707	5.01504	5.56798	4.11398	4.94121	9.01738	4.24232	8.26907	5.09342	5.32068	5.35372	2.63517	5.4259	1.36813	4.24149	2.70868	1.8904
	4g
	4h
[truncated: 48 more columns]
