# Supplementary material for: ABA-independent PP2C-binding in PYLs traces to bacterial origins and persists in land plants
Source: Nat Commun. 2025 Dec 16;16:11261. doi: 10.1038/s41467-025-66141-9 (PMC12717121; doi:10.1038/s41467-025-66141-9)
Supplement: Supplementary file 6 — Source Data [file 41467_2025_66141_MOESM6_ESM.zip › Source Data/Figure 5.xlsx]

## Sheet: Sheet1
	5a		Col-0																		abi3-6
		Gene	3 DAF			6 DAF			9 DAF			12 DAF			15 DAF			18 DAF			3 DAF			6 DAF			9 DAF			12 DAF			15 DAF			18 DAF
			Rep1	Rep2	Rep3	Rep1	Rep2	Rep3	Rep1	Rep2	Rep3	Rep1	Rep2	Rep3	Rep1	Rep2	Rep3	Rep1	Rep2	Rep3	Rep1	Rep2	Rep3	Rep1	Rep2	Rep3	Rep1	Rep2	Rep3	Rep1	Rep2	Rep3	Rep1	Rep2	Rep3	Rep1	Rep2	Rep3
		PYR1	0.990636	1.02557	0.983793	0.736995	0.784436	0.768292	0.739554	0.832041	0.724334	2.21872	2.23415	2.17306	2.30494	2.35337	2.59319	1.73679	1.70105	1.77329	0.997526	0.990636	1.07656	0.596555	0.596555	0.556605	0.884557	0.866353	0.825321	1.73079	1.52777	1.71883	1.64687	1.78971	1.84003	0.41507	0.406528	0.432696
		PYL1	0.985613	1.04906	0.965329	0.848169	0.909045	0.884187	0.601828	0.761768	0.618748	1.45642	1.40681	1.41659	1.17074	0.977672	1.15462	0.104323	0.0841509	0.096664	0.992489	0.932466	0.972064	0.761768	0.767066	0.720676	0.685735	0.685735	0.653257	1.07484	1.06742	1.10506	0.960876	1.00168	1.16669	0.132809	0.143331	0.139412
		PYL2	0.887979	1.05599	1.05599	2.68254	2.83549	2.85521	4.70305	5.14652	4.6383	10.0812	9.80554	9.47153	11.9887	11.2636	12.156	12.9385	13.1191	12.4114	1.15556	1.20464	1.10083	4.55862	4.52713	4.49586	4.18027	3.84664	3.614	10.9556	10.9556	10.8048	7.93702	8.44793	8.86793	4.12272	4.51147	4.35779
		PYL3	1.02057	1.02057	0.958852	0.642906	0.703528	0.713349	0.810948	0.912363	0.783324	1.11163	1.08876	1.03003	0.0979155	0.102074	0.110927	0.00454243	0.00451106	0.00308114	1.04803	0.971092	1.09254	0.469007	0.509686	0.472269	0.777913	0.756641	0.751414	0.869152	0.851265	0.875198	0.274082	0.291725	0.279841	0.00117566	0.000941782	0.000537175
		PYL4	0.287068	0.341384	0.341384	0.867218	0.916665	0.923041	1.52042	1.66378	1.49948	3.25908	3.16996	3.06198	3.87573	3.64133	3.92983	4.18279	4.24118	4.0124	0.373574	0.389438	0.355881	1.47372	1.46354	1.45343	1.35141	1.24355	1.16835	3.54176	3.54176	3.493	2.5659	2.73107	2.86685	1.33281	1.45848	1.4088
		PYL5	1.02554	0.976967	0.997495	0.624763	0.574899	0.732744	1.2409	1.46549	1.54905	3.55878	3.16319	3.29752	5.35684	4.41184	5.17436	5.13862	4.56743	4.96358	1.14582	0.990605	1.21115	0.605577	0.534544	0.59724	1.64876	1.39608	1.51717	2.55156	2.2996	2.38069	1.35321	1.38164	1.41067	0.493589	0.483431	0.497022
		PYL6	0.947392	1.00141	1.0512	0.605137	0.64409	0.657623	0.70727	0.697533	0.692715	1.06831	1.08323	0.976257	0.0774996	0.0813527	0.0994651	0.00272474	0.00278199	0.0030024	0.993322	0.882907	1.04996	0.414756	0.386981	0.409046	0.742433	0.752797	0.697533	0.790224	0.678459	0.870752	0.223034	0.232505	0.250926	0.000662558	0.00136237	0.00101123
		PYL7	1.03485	0.96555	0.9996	0.860187	0.665598	1.20809	0.918736	1.31743	1.37337	2.83377	2.51878	3.05828	6.85769	5.30636	7.09953	7.00179	5.45554	7.29912	1.95575	1.65602	2.15505	0.893613	0.799806	0.887441	1.75045	1.49249	1.59961	2.09612	2.29377	1.82478	1.26815	1.25939	1.25939	8.50153	10.1101	8.86256
		PYL8	1.05313	0.929605	1.01726	1.699	1.64113	1.83361	1.37049	1.53123	1.60736	2.33705	2.04867	2.50479	0.852451	0.742102	0.852451	0.306655	0.288109	0.227618	1.01726	0.969081	1.10549	1.34228	1.26111	1.31466	1.93816	1.699	1.65254	1.74677	1.65254	1.64113	1.24806	1.20555	1.23088	0.776302	0.69001	0.803678
		PYL9	1.04906	0.978806	0.972045	1.05146	1.00863	1.10374	1.01213	1.09232	1.12303	2.26953	2.14711	2.66179	3.5001	3.24315	3.47592	4.16725	3.88818	4.08149	1.1721	1.05636	1.31868	0.732396	0.673941	0.712368	0.969757	0.911109	1.02505	1.34173	1.26935	1.29603	1.05146	1.03699	1.01564	0.861006	0.770622	0.861006
		PYL10	0.967869	1.002	1.03017	0.175092	0.190278	0.166799	0.194951	0.238355	0.225498	0.561043	0.512699	0.434125	0.0670408	0.0786278	0.0860419	0.10593	0.0587684	0.117537	0.865247	0.877325	0.987042	0.172084	0.161677	0.151899	0.356305	0.230236	0.266311	0.562991	0.463674	0.353844	0.0772771	0.113927	0.129066	0.168542	0.126849	0.0689256
		PYL11	0.876754	1.10209	1.02118	0.0172202	0.042401	0.0174606	0.0877926	0.0759	0.0902608	0.641821	0.650781	0.528598	198.81	198.81	233.171	276.329	282.135	284.098	0.779296	0.790175	0.85871	0.0204784	0.064715	0.0608012	0.225351	0.293258	0.211722	0.75275	0.757986	1.02118	13.1341	16.8566	18.3187	3.48279	3.8112	3.8644
		PYL12	0.215468	1.78453	N/A	1.20209	1.44949	2.18184	11.5558	13.6001	17.5761	23748.5	23259.7	25277.1	138118	147009	184792	153252	151142	167703	3.16136	2.62178	5.91979	6.41098	N/A	N/A	3.16136	9.68362	8.60721	29.8684	34.3097	28.9511	146.58	157.646	154.938	202.327	163.772	198.851
		PYL13	1.01127	0.956718	1.03252	0.352615	0.410703	0.495229	0.412129	0.570843	0.527106	901.489	914.073	939.772	8284.31	8057.78	8817.58	2174.05	2204.39	2144.11	0.841577	0.63339	2.06504	0.449429	0.838665	0.66258	0.294465	0.700359	0.43412	333.413	363.589	353.647	1659.08	1866.56	1932.38	596.826	580.506	596.826
	5b
	5c	PYL11 Pro	1908	1914	RY motif
		PYL11 Pro	956	962	RY motif
		PYL12 Pro	1705	1711	RY motif
		PYL13 Pro	1167	1173	RY motif
		PYL11 Pro	404	408	ABRE core motif
		PYL11 Pro	1018	1022	ABRE core motif
		PYL11 Pro	1466	1470	ABRE core motif
		PYL11 Pro	1553	1557	ABRE core motif
		PYL12 Pro	191	195	ABRE core motif
		PYL12 Pro	202	206	ABRE core motif
		PYL12 Pro	548	552	ABRE core motif
		PYL12 Pro	1549	1553	ABRE core motif
		PYL12 Pro	1927	1931	ABRE core motif
		PYL12 Pro	1996	2000	ABRE core motif
		PYL13 Pro	194	198	ABRE core motif
		PYL13 Pro	1188	1192	ABRE core motif
		PYL13 Pro	1891	1895	ABRE core motif
		PYL13 Pro	1959	1963	ABRE core motif
	5d
	5e
	5f
	5g
			WT					OE-ABI3-Flag						Two-way ANOVA
			Rep 1	Rep 2	Rep 3	Rep 4	Rep 5	Rep 1	Rep 2	Rep 3	Rep 4	Rep 5		WT vs OE-ABI3-Flag	Mean Diff.	95.00% CI of diff.	Below threshold?	Summary	Adjusted P Value
		Primer 1	0.951524	1.08385	1.08596			4.71571	3.66699	2.28116				Primer 1	-2.514	-4.253 to -0.7751	Yes	**	0.0046
		Primer 2	1.20911	0.596261	1.03721			1.40096	4.43815	2.49352	2.30264	3.34061		Primer 2	-1.848	-3.403 to -0.2922	Yes	*	0.0185
		Negative primer	0.289556	0.578593	0.871535			0.32158	0.38106	0.498019				Negative primer	0.1797	-1.559 to 1.919	No	ns	0.9899
