# Supplementary material for: ABA-independent PP2C-binding in PYLs traces to bacterial origins and persists in land plants
Source: Nat Commun. 2025 Dec 16;16:11261. doi: 10.1038/s41467-025-66141-9 (PMC12717121; doi:10.1038/s41467-025-66141-9)
Supplement: Supplementary file 6 — Source Data [file 41467_2025_66141_MOESM6_ESM.zip › Source Data/Supplemental figure 1.xlsx]

## Sheet: Sheet1
	S1c
	S1d
	s1e
	s1f	HAB1:PrPYL	mock			ABA
			Rep 1	Rep 2	Rep 3	Rep 1	Rep 2	Rep 3
		1:0	97.673	101.52	100.8	101.59	100.05	98.352
		1:1	103.76	101.55	103.22	104.94	103.49	102.08
		1:2	103.11	106.16	103.47	98.238	101.04	97.01
		1:4	96.484	94.221	97.287	96.375	97.405	90.659
