# Supplementary material for: ABA-independent PP2C-binding in PYLs traces to bacterial origins and persists in land plants
Source: Nat Commun. 2025 Dec 16;16:11261. doi: 10.1038/s41467-025-66141-9 (PMC12717121; doi:10.1038/s41467-025-66141-9)
Supplement: Supplementary file 6 — Source Data [file 41467_2025_66141_MOESM6_ESM.zip › Source Data/Supplemental figure 3.xlsx]

## Sheet: Sheet1
S3b
S3c	PP2CA:PYL13Q38K/F71L	mock			ABA
		Rep 1	Rep 2	Rep 3	Rep 1	Rep 2	Rep 3
	1:0	97.4525	100.539	102.008	100.448	98.7188	100.834
	1:1	95.7029	93.3755	99.1692	90.8662	92.4477	97.8361
	1:2	100.572	100.176	99.2187	76.9264	75.1793	91.0317
	1:4	84.4457	91.7414	89.315	57.3592	47.8146	53.203
S3d
S3g
S3h	HAB1:PYL9	mock			ABA
		Rep 1	Rep 2	Rep 3	Rep 1	Rep 2	Rep 3
	1:0	100	100	100	100	100	100
	1:1	89.81	83.77	90.84	52.27	54.06	57.26
	1:2	92.34	110.03	91.92	50.01	55.95	48.62
	1:4	102.74	106.26	87.28	43.47	54.69	50
S3i	HAB1:PYL9K63Q/L89F	mock			ABA
		Rep 1	Rep 2	Rep 3	Rep 1	Rep 2	Rep 3
	1:0	100	100	100	100	100	100
	1:1	78.06	98.18	98.12	98.06	92.49	88.7
	1:2	109	107.72	78.75	105.79	93.75	95.38
	1:4	78.25	110.43	106.43	106.56	112.91	89.29
S3j
