# Supplementary material for: ABA-independent PP2C-binding in PYLs traces to bacterial origins and persists in land plants
Source: Nat Commun. 2025 Dec 16;16:11261. doi: 10.1038/s41467-025-66141-9 (PMC12717121; doi:10.1038/s41467-025-66141-9)
Supplement: Supplementary file 6 — Source Data [file 41467_2025_66141_MOESM6_ESM.zip › Source Data/Supplemental figure 4.xlsx]

## Sheet: Sheet1
	S4a		Anthers of the mature flower (before opening)			Anthers of the young flower			Axis of inflorescence			Carpel of the 6th and 7th flowers			Carpels of the mature flower (before pollination)			Carpels of the young flower			Flower 1			Flower 2			Flower 3			Flower 4			Flower 5			Flowers 6-8			Flowers 9-11			Flowers 12-14			Flowers 15-18			Internode
			Mean	SD	n	Mean	SD	n	Mean	SD	n	Mean	SD	n	Mean	SD	n	Mean	SD	n	Mean	SD	n	Mean	SD	n	Mean	SD	n	Mean	SD	n	Mean	SD	n	Mean	SD	n	Mean	SD	n	Mean	SD	n	Mean	SD	n	Mean	SD
		PYR1	46.46	1.87	2	11.42	0.23	2	11.08	0.31	2	20.11	1.86	2	20.08	0.9	2	12.65	0.38	2	32.24	2.51	2	29.34	0.01	2	24.9	0.25	2	28.86	0.5	2	25.52	1.01	2	20.78	0.87	2	24.53	0.25	2	14.62	0.4	2	12.43	0.59	2	50.03	3.81
		PYL1	1.09	0.39	2	6.43	1.13	2	11.53	0.2	2	3.45	0.51	2	4.77	0.11	2	7.54	0.22	2	5.73	0.09	2	5.78	0.11	2	4.58	0.09	2	6.76	0.73	2	7.88	0.28	2	7.39	0.01	2	10.92	0.4	2	8.59	0.18	2	8.19	0.64	2	11.52	0.57
		PYL2	0.1	0.06	2	0.34	0.08	2	0.11	0.05	2	0.07	0.02	2	0.05	0.05	2	0.39	0.02	2	0.83	0.12	2	0.51	0.07	2	0.15	0.03	2	0.06	0	2	0.1	0.02	2	0.21	0.01	2	0.46	0.01	2	0.39	0.06	2	0.48	0.04	2	0.3	0.02
		PYL3	0.23	0.15	2	0.05	0.02	2	0.04	0	2	0	0	2	0	0	2	0	0	2	0.46	0.11	2	0.11	0.11	2	0.11	0.04	2	0.08	0	2	0.06	0.02	2	0.08	0.08	2	0	0	2	0.11	0.03	2	0.03	0.03	2	0.02	0.02
		PYL4	15.43	2.7	2	27	1.43	2	13.29	0.23	2	18.36	3.02	2	23.93	1.38	2	17.61	1.76	2	13.72	0.4	2	17.96	0.29	2	18.3	0.13	2	21.22	2.59	2	22.44	2.44	2	26.61	0.82	2	37.02	0.44	2	15.78	0.34	2	11.75	0.81	2	27.37	3.02
		PYL5	2.88	0.37	2	10.98	0.64	2	0.2	0.01	2	2.06	0.18	2	1.67	0.25	2	2.35	0.02	2	6.46	0.51	2	3.92	0.53	2	3.1	0.11	2	3.83	0.13	2	3.51	0.56	2	4.71	0.23	2	6.45	0.09	2	4.44	0.21	2	3.72	0.17	2	3.5	0.45
		PYL6	12.17	0.03	2	4.61	0.38	2	0.28	0.02	2	3.13	0.55	2	7.82	0.7	2	2.5	0.23	2	8.87	1.01	2	7.26	0.07	2	5.04	0.59	2	4.43	0.24	2	6.13	0.03	2	5.88	0.64	2	5.2	0.2	2	2.46	0.03	2	1.52	0.23	2	1.02	0.14
		PYL7	0.73	0.3	2	2.5	0.08	2	5.65	0.14	2	7.66	1.16	2	8.56	0.08	2	2.58	0.04	2	7.09	0	2	7.64	1.01	2	6.55	0.39	2	6.53	0.22	2	6.1	0.7	2	4.48	0.51	2	4.39	0.34	2	4.69	0.33	2	3.11	0.38	2	7.66	0.26
		PYL8	4.47	0.96	2	28.17	2.64	2	17.93	0.23	2	14.67	0.36	2	11.32	0.59	2	16.65	1.53	2	17.03	0.14	2	16.63	0.32	2	14.05	0.3	2	15.16	0.06	2	14.92	1.42	2	20.58	0.52	2	27.14	0.75	2	22.1	0.22	2	17.55	1.71	2	18.97	0.58
		PYL9	13.97	0.8	2	15.43	0.82	2	6.72	0.18	2	14.2	1.83	2	12.13	1.31	2	10.91	0.76	2	10.09	0.58	2	11.47	0.16	2	9.43	0	2	9.22	0.52	2	9.05	0.47	2	11.07	0.3	2	14.09	0.48	2	13.74	0.6	2	9.82	1.72	2	13.32	0.24
		PYL10	0	0	2	0.1	0	2	0	0	2	0.02	0.02	2	0.02	0.02	2	0	0	2	0.04	0.04	2	0.05	0.05	2	0.04	0	2	0.02	0.02	2	0.09	0.04	2	0	0	2	0	0	2	0.11	0.06	2	0.09	0.06	2	0.17	0.02
		PYL11	0	0	2	0.35	0.26	2	1.63	0.4	2	0.92	0.1	2	1.16	0.11	2	1.86	0.18	2	0.64	0.03	2	0.43	0.01	2	0.25	0.08	2	0.57	0.11	2	0.5	0.08	2	1.28	0.17	2	2.03	0.47	2	1.57	0.11	2	1.16	0.49	2	0.12	0
		PYL12	0	0	2	0.34	0.13	2	0	0	2	0	0	2	0	0	2	0	0	2	0	0	2	0.03	0.03	2	0	0	2	0	0	2	0	0	2	0.06	0	2	0.75	0.05	2	0.03	0.03	2	0	0	2	0	0
		PYL13	0	0	2	0	0	2	0	0	2	0	0	2	0	0	2	0	0	2	0	0	2	0	0	2	0	0	2	0	0	2	0	0	2	0	0	2	0.04	0.04	2	0	0	2	0	0	2	0	0
	S4b		Anthers	Corolla early	Corolla late	Flower buds	control Leaf	treated Leaf	Nectaries	Opening flower	Ovary	Pedicels	Pollentubes	treated Root	dry Seed	smoked Seed	watered Seed	without pollination Style	Stigma	outcrossed Style	selfed Style	treated Stem
		NIATv7_g38270	3.91	3.99	3.92	4.24	5.39	4.24	4.08	3.72	3.7	2.66	1.42	6.07	3.22	3.49	3.27	4.09	4	3.73	4.02	5.3
		NIATv7_g37793(NaPYL4L)	2.98	2.6	3.15	4.14	4.68	5.22	1.83	2.22	2.83	2.7	0	7.89	0	0	0	1.01	2.52	0.89	1.41	1.94
		NIATv7_g37397	1.85	1.7	2.14	1.74	0.44	1.68	0.52	1.54	1.22	2.32	0.81	5.51	1.28	2.13	1.9	2.21	2.87	1.74	1.76	2.31
		NIATv7_g35512	3.62	1.13	2.34	1.37	1.09	3.3	0.4	2.82	0.79	0.42	4.34	5.96	7.9	8.03	7.86	0.17	0.47	0	0.16	2.23
		NIATv7_g29264	0.29	1.01	0.9	2.64	2.77	2.92	1.37	0.5	2.11	0.81	0	2.2	0	0	0	0	3.65	0	0.17	1.06
		NIATv7_g27804	2.85	4.24	4.74	4.56	5.2	3.94	5.16	4.83	4.91	5.72	0	5.81	4.49	4.69	4.36	5.82	4.54	5.64	5.75	6.51
		NIATv7_g20562	0.75	0.41	0.56	0.65	0.51	0.34	0	0.67	0	0.97	0	6.15	0.43	0.31	0.33	0	0.72	0	0	1.78
		NIATv7_g17424	0.57	0	1.04	0.7	0.25	0.38	0.21	0.85	0	0.45	0	7.73	3.52	3.6	3.47	0.65	0.28	0.74	0	0.21
		NIATv7_g17046(NaPYL8L)	1.79	3.18	2.14	3.82	6.21	3.76	2.43	2.69	3.55	4.64	0.29	6.18	0.46	0.48	0.59	1.81	2.8	2.15	1.3	4.51
		NIATv7_g08691	1.83	1.9	3.5	1.77	2	1.55	1.02	2.89	0.53	0	0	5.72	2.34	2.85	2.56	1.94	1.7	0.73	1.05	2.69
		NIATv7_g07751	3.65	3.43	4.6	3.11	3.81	4.54	4.38	3.96	2.77	3.58	0.98	6.43	5.24	5.14	5.15	3.05	2.28	3.17	2.9	3.54
		NIATv7_g03408	0	0.43	0.57	0	0	0.95	0	0.29	0	0	0	0	0.09	0	0	0.73	0	0	0.27	0.32
		NIATv7_g01260	3.15	5.46	5.98	5.26	7.55	7.12	4.74	5.93	6.68	4.52	0.49	8.11	8.53	8.54	8.45	5.91	4.71	5.89	6.17	7.34
		NIATv7_g33692(NaPYL13L)	0	0.21	0	1.38	0	0	0	0	0	0	0	0	5.73	5.23	5.67	0	0	0	0	0
[truncated: 64 more columns]
