# Supplementary material for: ABA-independent PP2C-binding in PYLs traces to bacterial origins and persists in land plants
Source: Nat Commun. 2025 Dec 16;16:11261. doi: 10.1038/s41467-025-66141-9 (PMC12717121; doi:10.1038/s41467-025-66141-9)
Supplement: Supplementary file 6 — Source Data [file 41467_2025_66141_MOESM6_ESM.zip › Source Data/Supplemental figure 5.xlsx]

## Sheet: Sheet1
	S5b
	S5c		Col-0								abi3-6
				3 DAF	6 DAF	9 DAF	12 DAF	15 DAF	18 DAF			3 DAF	6 DAF	9 DAF	12 DAF	15 DAF	18 DAF
			PYR1	1.68795	1.28831	1.29181	3.72808	4.08005	2.93205		PYR1	1.72437	0.984478	1.44952	2.80053	2.96889	0.705729
			PYL1	0.404042	0.355745	0.266983	0.576408	0.444855	0.038403		PYL1	0.390172	0.302965	0.272692	0.437351	0.421449	0.055967
			PYL2	0.021071	0.058811	0.101758	0.206203	0.248696	0.270194		PYL2	0.024309	0.095393	0.081762	0.229786	0.177368	0.091251
			PYL3	2.83298	1.94511	2.36708	3.05057	0.293606	0.011459		PYL3	2.93842	1.37018	2.1587	2.45111	0.798568	0.002507
			PYL4	2.96376	0.902694	1.09161	1.28138	0.449612	0.024006		PYL4	2.56459	1.02119	0.995546	0.850973	0.301997	0.052025
			PYL5	1.67437	1.07852	2.37506	5.59211	8.34006	8.18746		PYL5	1.86836	0.969662	2.54616	4.03627	2.31371	0.822697
			PYL6	2.70001	1.7182	1.83832	2.76993	0.23601	0.007204		PYL6	2.57349	1.09858	1.93516	2.07896	0.696596	0.002892
			PYL7	1.05378	0.961434	1.23467	2.90706	6.86909	6.52766		PYL7	1.97944	0.913937	1.66796	2.15546	1.45734	10.2129
			PYL8	0.895218	1.54388	1.34553	2.05617	0.730201	0.245404		PYL8	0.922622	1.16917	1.57848	1.5041	1.09947	0.677378
			PYL9	0.728278	0.768071	0.783524	1.71841	2.48087	2.94644		PYL9	0.861126	0.514351	0.70546	0.948517	0.75357	0.605128
			PYL10	0.028108	0.004391	0.005928	0.013758	0.002071	0.002989		PYL10	0.023973	0.004355	0.007754	0.012683	0.002689	0.003017
			PYL11	0.015038	0.000386	0.001273	0.009129	3.16194	4.22348		PYL11	0.012172	0.000732	0.003661	0.012692	0.242159	0.055933
			PYL12	7.19e-06	1.16e-05	0.000102	0.173248	1.12627	1.13148		PYL12	2.8e-05	4.61e-05	5.14e-05	0.000223	0.0011	0.001354
			PYL13	0.000624	0.000262	0.000314	0.57311	5.23321	1.35669		PYL13	0.000736	0.000406	0.000297	0.218535	1.13527	0.369025
	S5d		CsPYL13L1	1630	1635	RY
			CsPYL13L1	1842	1847	RY
			CsPYL13L1	1844	1849	RY
			CsPYL13L1	1402	1405	ABRE
			CsPYL13L1	224	227	ABRE
			CsPYL13L1	875	878	ABRE
			CsPYL13L2	1590	1595	RY
			CsPYL13L2	1810	1815	RY
			CsPYL13L2	1812	1817	RY
			CsPYL13L2	369	372	ABRE
			CsPYL13L2	696	699	ABRE
			CsPYL13L2	832	835	ABRE
			CsPYL13L2	1176	1179	ABRE
			CsPYL13L2	1260	1263	ABRE
			CsPYL13L2	1408	1411	ABRE
			AtPYL13	1167	1172	RY
			AtPYL13	1188	1191	ABRE
			AtPYL13	1959	1962	ABRE
			AtPYL13	1891	1894	ABRE
			AtPYL13	194	197	ABRE
			Ah7G24170.1	1111	1116	RY
			Ah7G24170.1	1811	1816	RY
			Ah7G24170.1	1887	1890	ABRE
			Ah7G24170.1	1959	1962	ABRE
			Ah7G24170.1	289	292	ABRE
			Ah7G24170.1	1095	1098	ABRE
			Ah7G24170.1	1156	1159	ABRE
			AlPYRL11	361	366	RY
			AlPYRL11	1138	1143	RY
			AlPYRL11	1158	1162	ABRE
			AlPYRL11	1883	1886	ABRE
			AlPYRL11	1959	1962	ABRE
			Brara.A00976.1.p	1397	1402	RY
			Brara.A00976.1.p	1395	1400	RY
			Brara.A00976.1.p	1665	1668	ABRE
			Brara.A00976.1.p	1715	1718	ABRE
			Brara.A00976.1.p	1843	1846	ABRE
			Brara.A00976.1.p	1	144	uncertain bases
			Brara.A00976.1.p	322	1106	uncertain bases
